# Supplementary material for: Development of a Green Polymeric Membrane for Sodium Diclofenac Removal from Aqueous Solutions
Source: Membranes (Basel). 2023 Jul 12;13(7):662. doi: 10.3390/membranes13070662 (PMC10383731; doi:10.3390/membranes13070662)
Supplement: Supplementary file 1 [file membranes-13-00662-s001.zip]

Archive with 1 entries (1 files):
- membranes-2459058-supplementary.pdf
